# Supplementary material for: Association Mapping for Epistasis and Environmental Interaction of Yield Traits in 323 Cotton Cultivars under 9 Different Environments
Source: PLoS One. 2014 May 8;9(5):e95882. doi: 10.1371/journal.pone.0095882 (PMC4014473; doi:10.1371/journal.pone.0095882)
Supplement: Table S2 — 651 primer alleles that were polymorphic in the tested population. (XLS) [file pone.0095882.s002.xls]

## Sheet: Sheet1
Table S2. 651 primer alleles that were polymorphic in the tested population.
Allell Name	Allell Name	Allell Name	Allell Name	Allell Name
BNL1040-102	HAU1016-153	JESPR101-115	NAU1042-225	STV31-160
BNL1040-80	HAU1016-160	JESPR101-122	NAU1042-242	STV31-185
BNL1040-85	HAU1029-180	JESPR101-135	NAU1042-318	STV31-190
BNL1040-89	HAU1029-197	JESPR101-145	NAU1042-352	STV31-190
BNL119-215	HAU1168-250	JESPR114-101	NAU1043-220	STV33-150
BNL119-230	HAU1168-300	JESPR114-110	NAU1043-230	STV33-160
BNL119-242	HAU1168-315	JESPR158-120	NAU1048-240	STV33-165
BNL119-251	HAU1168-375	JESPR158-124	NAU1048-265	STV33-169
BNL1227-220	HAU1185-174	JESPR165-92	NAU1071-168	STV33-175
BNL1231-200	HAU1185-178	JESPR165-99	NAU1071-180	STV33-180
BNL1231-208	HAU1185-300	JESPR274-109	NAU1085-262	STV33-195
BNL1231-215	HAU1185-310	JESPR274-117	NAU1085-275	STV67-110
BNL1231-228	HAU1185-368	JESPR274-129	NAU1093-175	STV67-114
BNL1317-175	HAU1384-270	JESPR274-157	NAU1093-177	STV67-118
BNL1317-180	HAU1384-285	JESPR274-170	NAU1093-179	STV69-165
BNL1317-192	HAU1384-290	JESPR274-198	NAU1102-230	STV69-90
BNL1317-199	HAU1385-125	JESPR42-128	NAU1102-241	TMB10-330
BNL1421-212	HAU1385-130	JESPR42-150	NAU1103-191	TMB1120-165
BNL1421-248	HAU1385-150	JESPR50-155	NAU1103-208	TMB1120-178
BNL1421-260	HAU1385-155	JESPR50-195	NAU1119-135	TMB1120-215
BNL1694-235	HAU1413-125	MGHES18-190	NAU1119-140	TMB1120-328
BNL1694-415	HAU1413-130	MGHES18-228	NAU1119-200	TMB1181-220
BNL2449-120	HAU1413-150	MGHES18-248	NAU1119-235	TMB1181-242
BNL2449-139	HAU1632-260	MGHES41-242	NAU1119-315	TMB1181-253
BNL2449-156	HAU1632-270	MGHES41-280	NAU1119-370	TMB1181-256
BNL2449-233	HAU1794-285	MGHES41-333	NAU1125-239	TMB1268-152
BNL3033-175	HAU1794-300	MGHES41-335	NAU1125-243	TMB1268-154
BNL3033-186	HAU1794-320	MGHES70-214	NAU1155-205	TMB1268-157
BNL3383-172	HAU1794-330	MGHES70-222	NAU1155-260	TMB1296-230
BNL3383-180	HAU1952-225	MUCS101-155	NAU1155-270	TMB1296-235
BNL3383-190	HAU1952-235	MUCS101-330	NAU1167-191	TMB1296-240
BNL3383-270	HAU1952-247	MUCS127-227	NAU1167-193	TMB1296-250
BNL3646-156	HAU1952-250	MUCS127-234	NAU1167-196	TMB1638-154
BNL3646-162	HAU1969-242	MUSS138-212	NAU1167-210	TMB1638-157
BNL830-108	HAU1969-247	MUSS138-230	NAU1169-230	TMB1638-183
BNL830-125	HAU1969-375	MUSS422-221	NAU1169-235	TMB1638-189
CIR307-188	HAU2056-366	MUSS422-229	NAU1186-165	TMB1667-275
CIR307-192	HAU2056-405	MUSS440-345	NAU1186-172	TMB1667-288
CIR307-225	HAU2056-410	MUSS440-358	NAU1190-228	TMB1791-190
CIR328-217	HAU2067-270	MUSS440-401	NAU1190-235	TMB1791-190
CIR328-235	HAU2067-280		NAU1190-241	TMB1791-195
CIR328-244	HAU2067-285		NAU1190-375	TMB1791-203
CM45-140	HAU250-135		NAU1196-238	TMB1791-203
CM45-150	HAU250-138		NAU1196-320	TMB1791-210
CM45-168	HAU250-148		NAU1200-225	TMB1791-212
CSHES128-176	HAU2511-201		NAU1200-235	TMB1791-217
CSHES128-199	HAU2511-205		NAU1200-236	TMB1791-217
CSHES128-215	HAU2543-370		NAU1200-242	TMB1791-220
CSHES133-222	HAU2543-380		NAU1200-340	TMB1963-203
CSHES133-235	HAU2543-418		NAU1200-368	TMB1963-207
CSHES3-165	HAU2543-421		NAU1225-242	TMB1963-218
CSHES3-179	HAU2543-496		NAU1225-325	TMB1963-243
CSHES51-178	HAU2631-315		NAU1225-370	TMB1963-248
CSHES51-205	HAU2631-330		NAU1225-401	TMB1989-220
CSHES62-215	HAU2631-345		NAU1225-410	TMB1989-235
CSHES62-228	HAU2753-1100		NAU1255-225	TMB1989-255
DPL101-183	HAU2753-300		NAU1255-243	TMB1989-265
DPL101-195	HAU2753-540		NAU1255-435	TMB1989-266
DPL101-207	HAU2753-700		NAU1255-458	TMB2945-246
DPL196-100	HAU2753-820		NAU1269-145	TMB2945-269
DPL196-105	HAU2753-900		NAU1269-345	TMB2945-288
DPL196-130	HAU2759-200		NAU1302-205	TMB2945-320
DPL196-135	HAU2759-215		NAU1302-213	TMB312-192
DPL196-160	HAU2759-225		NAU1302-220	TMB312-205
DPL196-95	HAU2759-235		NAU1322-180	TMB312-212
DPL209-223	HAU2759-245		NAU1322-190	TMB312-232
DPL209-245	HAU2759-253		NAU1322-202	TMB426-198
DPL212-103	HAU2759-262		NAU1322-241	TMB426-202
DPL212-99	HAU2786-220		NAU1362-225	TMB436-180
DPL249-121	HAU2786-225		NAU1362-240	TMB436-191
DPL249-132	HAU2786-230		NAU2026-178	TMB436-203
DPL26-210	HAU2786-240		NAU2026-189	TMB436-228
DPL26-215	HAU2792-135		NAU2083-163	TMB436-228
DPL26-220	HAU2792-201		NAU2126-195	TMB436-232
DPL26-240	HAU2792-230		NAU2265-375	TMB436-250
DPL431-192	HAU2824-248		NAU2265-382	TMB799-150
DPL431-250	HAU2824-275		NAU2272-163	TMB799-160
DPL443-120	HAU2837-370		NAU2272-169	TMB799-175
DPL443-125	HAU2837-390		NAU2274-105	TMB799-180
DPL443-130	HAU2893-245		NAU2274-110	TMB799-185
DPL461-165	HAU3061-258		NAU2277-60	TMB799-190
DPL461-170	HAU3236-246		NAU2277-68
DPL461-175	HAU3236-255		NAU2277-72
DPL46-240	HAU3356-180		NAU2277-78
DPL46-245	HAU3356-220		NAU2336-198
DPL46-255	HAU3356-245		NAU2336-205
DPL46-260	HAU3356-270		NAU2343-247
DPL513-228	HAU3356-280		NAU2343-255
DPL513-298	HAU423-165		NAU2437-240
DPL513-320	HAU423-175		NAU2437-245
DPL513-332	HAU639-175		NAU2437-252
DPL715-128	HAU639-210		NAU2508-150
DPL715-130	HAU639-220		NAU2508-156
DPL715-145	HAU717-340		NAU2508-278
DPL715-152	HAU717-350		NAU2631-193
DPL715-161	HAU773-130		NAU2631-312
DPL751-115	HAU773-140		NAU2679-218
DPL752-178	HAU773-150		NAU2679-227
DPL752-200	HAU773-160		NAU2715-182
DPL752-205	HAU773-170		NAU2715-184
DPL752-238	HAU878-113		NAU2715-198
DPL799-138	HAU878-120		NAU2715-265
DPL910-120	HAU878-125		NAU2730-340
DPL910-135	HAU878-130		NAU2730-345
DPL910-150	HAU878-295		NAU2730-370
DPL910-195	HAU878-302		NAU2730-410
GH111-194	HAU880-178		NAU2741-250
GH111-245	HAU880-180		NAU2741-252
GH111-252	HAU880-190		NAU2741-282
GH132-158	HAU880-210		NAU2776-260
GH132-163	HAU940-145		NAU2776-263
GH132-177	HAU940-150		NAU2820-158
GH132-180	HAU940-170		NAU2820-163
GH268-128	HAU940-175		NAU2820-178
GH268-135			NAU2826-165
GH354-130			NAU2826-180
GH354-150			NAU2862-243
GH354-165			NAU2862-248
GH354-183			NAU2865-360
GH354-208			NAU2865-370
GH354-230			NAU2873-328
GH354-236			NAU2873-352
GH454-118			NAU2931-189
GH454-122			NAU2931-191
GH501-180			NAU2931-250
GH501-265			NAU2954-203
GH501-268			NAU2954-212
GH594-105			NAU2980-256
GH594-130			NAU2980-385
GH594-170			NAU3011-197
GH594-90			NAU3011-235
GH60-154			NAU3013-145
GH60-160			NAU3013-155
GH72-139			NAU3013-158
GH72-145			NAU3013-245
GH72-149			NAU3013-255
GH72-165			NAU3013-280
GH72-170			NAU3013-288
			NAU3013-294
			NAU3018-355
			NAU3018-365
			NAU3018-395
			NAU3018-400
			NAU3018-405
			NAU3036-185
			NAU3036-208
			NAU3036-210
			NAU3036-213
			NAU3096-187
			NAU3096-189
			NAU3096-241
			NAU3096-243
			NAU3096-245
			NAU3110-224
			NAU3110-268
			NAU3110-292
			NAU3110-318
			NAU3254-265
			NAU3254-288
			NAU3305-155
			NAU3305-162
			NAU3307-230
			NAU3307-235
			NAU3307-240
			NAU3307-398
			NAU3307-490
			NAU3325-232
			NAU3325-238
			NAU3325-249
			NAU3325-268
			NAU3325-275
			NAU3377-150
			NAU3377-165
			NAU3377-170
			NAU3377-173
			NAU3377-180
			NAU3419-240
			NAU3419-252
			NAU3486-195
			NAU3486-210
			NAU3486-230
			NAU3486-290
			NAU3499-215
			NAU3499-220
			NAU3499-225
			NAU3499-230
			NAU3519-200
			NAU3519-210
			NAU3563-149
			NAU3563-178
			NAU3563-228
			NAU3588-290
			NAU3588-315
			NAU3588-321
			NAU3588-325
			NAU3588-332
			NAU3602-188
			NAU3602-195
			NAU3608-242
			NAU3608-245
			NAU3665-237
			NAU3665-285
			NAU3668-215
			NAU3676-185
			NAU3676-195
			NAU3736-201
			NAU3736-240
			NAU3744-175
			NAU3744-200
			NAU3744-220
			NAU3774-241
			NAU3774-248
			NAU3797-206
			NAU3797-225
			NAU3839-370
			NAU3839-385
			NAU3995-192
			NAU3995-193
			NAU3995-194
			NAU3995-196
			NAU4030-145
			NAU4030-150
			NAU4030-155
			NAU4030-175
			NAU4030-235
			NAU4030-255
			NAU4030-298
			NAU4042-175
			NAU4042-180
			NAU4042-185
			NAU4042-203
			NAU4042-208
			NAU4042-222
			NAU4047-365
			NAU4047-375
			NAU4047-458
			NAU4047-476
			NAU4047-484
			NAU4956-240
			NAU4956-250
			NAU4956-260
			NAU5099-233
			NAU5099-280
			NAU5128-316
			NAU5128-329
			NAU5128-348
			NAU5128-516
			NAU5129-140
			NAU5129-143
			NAU5129-147
			NAU5129-175
			NAU5163-216
			NAU5163-221
			NAU5306-155
			NAU5306-160
			NAU5306-170
			NAU5306-180
			NAU5306-189
			NAU5306-193
			NAU5368-140
			NAU5368-142
			NAU5368-145
			NAU5373-218
			NAU5418-240
			NAU5418-248
			NAU5418-253
			NAU5433-231
			NAU5433-330
			NAU895-175
			NAU895-178
			NAU895-182
			NAU895-188
			NAU899-220
			NAU905-168
			NAU905-172
			NAU934-195
			NAU934-200
			NAU990-352
